# Supplementary material for: Analysis of the anatomical distribution of HPV genotypes in head and neck squamous papillomas
Source: PLoS One. 2023 Aug 11;18(8):e0290004. doi: 10.1371/journal.pone.0290004 (PMC10420351; doi:10.1371/journal.pone.0290004)
Supplement: S1 Dataset — (XLSX) [file pone.0290004.s001.xlsx]

## Sheet: 元数据
ID	Sex	Age	Region	HPV test	P16	recurrence
1	Male	32	Lar	11	1	1
2	Male	5	Lar	11	2	0
3	Male	46	Lar	11	2	1
4	Male	3	Lar	11	2	1
5	Male	13	Lar	11	2	0
6	female	9	Lar	6+11	3	1
7	female	35	Lar	6	3	0
8	Male	1.8	Lar	6	2	0
9	Male	59	Lar	6+42	4	1
10	Male	43	Lar	6	0	0
11	Male	2	Lar	6	0	1
12	Male	31	Lar	11	2	1
13	Male	52	Lar	11	2	0
14	Male	32	Lar	6	2	0
15	female	12	Lar	11	2	0
16	female	24	Lar	11	3	0
17	Male	6	Lar	6	2	0
18	Male	0.6	Lar	6+11	1	1
19	Male	1	Lar	11	1	0
20	Male	3	Lar	11	2	1
21	female	16	Lar	6	1	0
22	Male	33	Lar	11	2	1
23	female	9	Lar	11	2	1
24	Male	20	Lar	6	3	1
25	female	17	Lar	11	3	1
26	Male	47	Lar	6	0	0
27	female	3	Lar	6	1	0
28	Male	6	Lar	6	2	1
29	Male	28	Lar	11	2	0
30	Male	6	Lar	11	2	0
31	female	3	Lar	11	2	1
32	Male	6	Lar	6+11	3	1
33	Male	3	Lar	11	1	1
34	female	16	Lar	6	2	1
35	Male	33	Lar	11	2	1
36	female	10	Lar	11	1	0
37	Male	19	Lar	6	1	0
38	female	21	Lar	11	1	0
39	Male	47	Lar	6	2	0
40	female	3	Lar	6	2	1
41	Male	6	Lar	6	0	0
42	female	28	Lar	11	2	0
43	Male	6	Lar	11	1	1
44	female	3	Lar	11	2	0
45	Male	6	Lar	6	1	1
46	Male	42	Lar	negative	1	0
47	Male	6	Lar	11	1	0
48	Male	52	Phar	negative	0	0
49	female	66	Phar	negative	0	0
50	Male	51	Phar	negative	0	0
51	Male	53	Phar	negative	0	0
52	Male	56	Phar	negative	0	0
53	female	2.5	Phar	6	0	0
54	Male	56	Phar	negative	1	0
55	Male	16	Phar	negative	0	0
56	Male	56	Phar	negative	0	0
57	Male	16	Phar	negative	0	0
58	Male	53	Phar	negative	0	0
59	Male	59	Phar	negative	0	0
60	Male	22	Phar	negative	0	0
61	Male	47	Phar	negative	0	0
62	female	55	Phar	negative	0	0
63	Male	45	Phar	11	1	0
64	Male	42	Phar	negative	0	0
65	Male	23	Phar	negative	0	0
66	Male	48	Phar	16	2	0
67	Male	29	Phar	negative	0	0
68	female	35	Phar	6	0	0
69	Male	54	Phar	11	0	0
70	Male	51	Phar	negative	0	0
71	female	55	Phar	negative	0	0
72	Male	53	Phar	negative	0	0
73	Male	55	Phar	negative	0	0
74	Male	38	Phar	negative	0	0
75	Male	36	Phar	negative	0	0
76	female	64	Phar	negative	0	0
77	female	51	Phar	negative	0	0
78	Male	69	Phar	negative	0	0
79	Male	19	Phar	negative	0	0
80	Male	56	Phar	negative	0	0
81	female	59	Phar	negative	0	0
82	Male	55	Phar	negative	0	0
83	Male	50	Phar	negative	0	0
84	Male	69	Phar	negative	0	0
85	Male	56	Phar	negative	0	0
86	female	59	Phar	negative	0	0
87	Male	55	Phar	negative	0	0
88	Male	50	Phar	negative	0	0
89	Male	54	Phar	negative	0	0
90	Male	40	EAC	6	2	0
91	Male	51	EAC	6	1	0
92	Male	83	EAC	6	2	1
93	Male	69	EAC	6	2	0
94	Male	47	EAC	6	1	0
95	Male	58	EAC	6	0	0
96	female	33	Oral	negative	0	0
97	female	56	Oral	negative	0	0
98	Male	56	Oral	negative	0	0
99	Male	65	Oral	negative	0	0
100	Male	43	Oral	negative	0	0
101	female	49	Nasal	negative	0	0
102	Male	60	Nasal	negative	0	0
103	Male	32	Nasal	negative	0	0
104	Male	47	Nasal	negative	0	0
105	female	52	Nasal	negative	0	0
